# Supplementary material for: Cancer Cell Secreted Legumain Promotes Gastric Cancer Resistance to Anti-PD-1 Immunotherapy by Enhancing Macrophage M2 Polarization
Source: Pharmaceuticals (Basel). 2024 Jul 16;17(7):951. doi: 10.3390/ph17070951 (PMC11279811; doi:10.3390/ph17070951)
Supplement: Supplementary file 1 [file pharmaceuticals-17-00951-s001.zip]

Archive with 1 entries (1 files):
- pharmaceuticals-3053385-supplementary.pdf
